# Supplementary material for: Genome-Wide Identification and Expression Analysis of the GDPD Gene Family in Cucumber (Cucumis sativus L.)
Source: Curr Issues Mol Biol. 2026 Jun 5;48(6):602. doi: 10.3390/cimb48060602 (PMC13298316; doi:10.3390/cimb48060602)
Supplement: Supplementary file 1 [file cimb-48-00602-s001.zip › Table S1.xlsx]

## Sheet: Sheet1
Table S1: dN/dS values ​​between cucumber CsGDPD genes and their putative homologs in Arabidopsis thaliana.
Gene	CsGDPD1	CsGDPD2	CsGDPD3	CsGDPD4	CsGDPD5	CsGDPD6
AT3G02040	0.778	0.228	0.343	0.845	0.78	0.812
AT5G41080	0.829	0.331	0.433	0.873	0.918	0.859
AT5G43300	0.891	0.983	0.934	0.992	0.934	0.843
AT1G71340	0.841	0.987	0.928	0.419	0.856	0.762
AT1G74210	0.236	0.839	0.921	0.753	0.725	0.739
AT5G08030	0.232	0.848	0.9	0.823	0.745	0.713
AT1G66970	0.736	0.862	0.836	0.853	0.521	0.442
AT1G66980	0.788	0.905	0.868	0.891	0.556	0.483
AT5G58170	0.688	0.774	0.874	0.757	0.381	0.487
AT5G58050	0.706	0.79	0.858	0.753	0.369	0.49
AT3G20520	0.742	0.813	0.819	0.846	0.574	0.454
AT5G55480	0.721	0.811	0.879	0.818	0.571	0.438
AT4G26690	0.687	0.807	0.826	0.822	0.537	0.431
