# Supplementary material for: Genome-Wide Identification and Expression Analysis of the GDPD Gene Family in Cucumber (Cucumis sativus L.)
Source: Curr Issues Mol Biol. 2026 Jun 5;48(6):602. doi: 10.3390/cimb48060602 (PMC13298316; doi:10.3390/cimb48060602)
Supplement: Supplementary file 1 [file cimb-48-00602-s001.zip › Table S2.xlsx]

## Sheet: Sheet1
Table S2: Cucumber GDPD primer.
Gene name	Biological functions	Primer sequences
CsaV3_6G021670	Actin	TGAACTGAGATTGGTTGGCGT TTGCCCAAATCTGGAGGGTC
CsGDPD1		GTCCAAGGAGCTAATGTCACT
		TCGGGGTATATTCCAACAACTC
CsGDPD2		GGAATGTTGAAGCAGATGATAGTC
		GATGGGTCTCTCTTTGGCATT
CsGDPD3		GGGGGAGTATATGAGTGGAAAG
		ATAGGTCTGTCCTTGGCCT
CsGDPD4		ACTTCATGACAGGGACTTGC
		TTGCGTCTAGAATCACCTGC
CsGDPD5		AATCGCGGCTGTTGAAGAT
		TCACACTCCCACTTATCCCT
CsGDPD6		CCTGAAGATGTGGCTAATCAGT
		GAACTCGTGCAGCTATACTTCT
